# Supplementary material for: Lactobacillus acidophilus DDS-1 Modulates the Gut Microbial Co-Occurrence Networks in Aging Mice
Source: Nutrients. 2022 Feb 25;14(5):977. doi: 10.3390/nu14050977 (PMC8912519; doi:10.3390/nu14050977)
Supplement: Supplementary file 1 [file nutrients-14-00977-s001.zip]

Archive with 1 entries (1 files):
- nutrients-1611982-supplementary.pdf
